# Supplementary material for: Distinct Metabolic States Are Observed in Hypoglycemia Induced in Mice by Ricin Toxin or by Fasting
Source: Toxins (Basel). 2022 Nov 22;14(12):815. doi: 10.3390/toxins14120815 (PMC9782143; doi:10.3390/toxins14120815)
Supplement: Supplementary file 1 [file toxins-14-00815-s001.zip]

Archive with 1 entries (1 files):
- toxins-2007959-supplementary.xlsx
