# Supplementary material for: Distinct Metabolic States Are Observed in Hypoglycemia Induced in Mice by Ricin Toxin or by Fasting
Source: Toxins (Basel). 2022 Nov 22;14(12):815. doi: 10.3390/toxins14120815 (PMC9782143; doi:10.3390/toxins14120815)
Supplement: Supplementary file 1 [file toxins-14-00815-s001.zip › toxins-2007959-supplementary.xlsx]

## Sheet: Individual mice
Sheet 1: Blood glucose, weight, and metabolite concentrations in individual mice
	Metabolite units are picomol / mg dry liver weight
	* ON = Overnight
	Mouse 6-4 was excluded from analyses
	Mouse ID	1--2	1--3	1--4	1--5	1--6	1--7	1--8	1--9	1--10	1--11	1--12	1--13	1--14	1--15	1--16	7--1	7--2	7--3	7--4	7--5	7--6	7--7	7--8	7--9	7--10	2--1	2--2	2--3	2--4	2--5	2--6	2--7	2--8	2--9	2--10	2--11	2--12	2--13	2--14	2--15	2--16	3--1	3--2	3--3	3--4	3--5	3--6	3--7
	Experimental group	Control	Control	Control	Control	Control	Control	Control	Control	Control	Control	Control	Control	Control	Control	Control	Fast-8hr	Fast-8hr	Fast-8hr	Fast-8hr	Fast-8hr	Fast-8hr	Fast-8hr	Fast-8hr	Fast-8hr	Fast-8hr	Fast-Overnight	Fast-Overnight	Fast-Overnight	Fast-Overnight	Fast-Overnight	Fast-Overnight	Fast-Overnight	Fast-Overnight	Fast-Overnight	Fast-Overnight	Fast-Overnight	Fast-Overnight	Fast-Overnight	Fast-Overnight	Fast-Overnight	Fast-Overnight	Low Dose Ricin 2 hr	Low Dose Ricin 2 hr	Low Dose Ricin 2 hr	Low Dose Ricin 2 hr	Low Dose Ricin 2 hr	Low Dose Ricin 2 hr	Low Dose Ricin 2 hr
	Sex	F	F	F	F	M	M	M	M	M	F	F	F	M	M	M	F	F	F	F	F	M	M	M	M	M	F	F	F	F	F	M	M	M	M	M	F	F	F	M	M	M	F	F	F	F	F	M	M
	Weight pre (g)	21.61	20.42	19.86	22.19	26.67	27.67	27.32	26.33	26.37	32.9	29.8	24	24.5	27	27.2	28.7	24	24.2	23.2	23	28.1	28.7	27.8	28	29.5	26.67	21.83	20.58	24.02	21.19	27.52	25.6	25.84	24.74	27.01	25.9	31.3	22.5	32.5	26.9	35.2	26.43	23.74	23.1	24.4	22.6	28.8	25.1
	Weight post	21.98	21.46	20.84	22.72	26.5	25.45	27.1	26.04	26.64	32.1	29.3	24.5	24.7	27.1	27.3	27.1	23	22.7	22.6	21.9	25.2	26.5	25	26	27.6	26.62	18.87	18.1	20.6	18.54	23.96	22.15	22.49	21.17	24.24	22.9	28.3	20.2	28.2	24.1	32.3	25.82	23.54	22.71	24.2	22.5	28.18	24.81
	Blood glucose pre (mg/dL)	193	189	190	229	228	211	203	201	218	163	192	135	191	168	175	160	162	142	163	176	165	142	140	188	140	214	208	176	189	174	243	199	209	193	220	216	148	188	176	220	168	191	215	213	187	191	224	155
	Blood glucose post	161	171	169	212	177	211	163	157	225	159	161	157	169	181	203	158	159	119	111	127	134	109	109	110	117	102	85	78	89	81	121	135	107	135	142	75	138	60	78	93	100	174	217	143	220	245	242	217
	METABOLITE
	3-Hydroxybutyrate	0.245539	0.115834	0.175116	0.188333	0.0924324	0.131507	0.148085	0.182338	0.153243	0.172312	0.135632	0.122674	0.287347	0.188201	0.168356	0.184615	0.142857	0.200324	0.339434	0.212683	0.279808	0.374648	0.636394	0.572684	0.324695	1.026	0.895	1.319	1.034	0.914572	0.699428	0.616	0.843428	0.84	0.699	1.06174	1.2225	1.2332	1.11459	1.0834	0.657534	0.171	0.11925	0.156	0.15075	0.15075	0.112286	0.1605
	3-Hydroxyisobutyrate	0.03972	0.0225	0.02232	0.01836	0.02352	0.02304	0.02106	0.02496	0.02028	0.02826	0.0084	0.00708	0.02202	0.0216	0.02076	0.174254	0.180296	0.152674	0.189684	0.196097	0.176923	0.17277	0.194754	0.184615	0.198476	0.042	0.05802	0.05502	0.04998	0.05142	0.05742	0.05202	0.05826	0.05298	0.06	0.01218	0.01125	0.01326	0.02514	0.02832	0.03066	0.018	0.012	0.01626	0.0135	0.0135	0.01974	0.02175
	4-Hydroxybenzoate	0.01938	0.01752	0.01464	0.01668	0.0162	0.01806	0.01212	0.0195	0.01542	0.02826	0.003066	0.001572	0.00408	0.000864	0.000744	0.0198	0.02364	0.02628	0.02394	0.02538	0.02406	0.02346	0.0246	0.02352	0.02286	0.0315	0.039	0.03798	0.03402	0.03	0.03258	0.03798	0.03	0.04398	0.04098	0.0261	0.00225	0.000828	0.00072	0.00081	0.001494	0.036	0.02925	0.03084	0.024	0.027	0.03174	0.027
	ADP	0.138461	0.165	0.117907	0.1425	0.152432	0.155342	0.134681	0.175325	0.132973	0.235935	0.170115	0.126605	0.275102	0.231367	0.173548	0.291052	0.285714	0.298541	0.312479	0.301463	0.223077	0.260094	0.26459	0.293878	0.254268	0.14025	0.114	0.165	0.149	0.134572	0.208286	0.199	0.188572	0.222	0.194	0.151304	0.21525	0.178423	0.190909	0.189473	0.21071	0.17	0.17475	0.174857	0.18375	0.1815	0.153428	0.21975
	AMP	0.620308	0.700834	0.694884	0.765833	0.678649	0.978082	0.981064	0.917922	0.98027	0.713108	0.618391	0.6346	0.871837	1.00058	0.81508	0.930612	0.758621	0.783793	0.807654	0.753171	0.976923	1.29202	1.28459	1.23014	1.08567	0.44475	0.398	0.65	0.375	0.564	0.877714	1.014	0.921428	1.364	1.005	0.830435	0.9345	0.917842	1.08086	1.07126	1.23138	0.907	0.825	0.798857	0.78075	0.78075	0.912	1.0485
	ATP	0.119077	0.1725	0.136046	0.140833	0.120811	0.14548	0.21383	0.0771426	0.235135	0.0936672	0.0651342	0.0692004	0.05712	0.0707916	0.0637824	0.0405	0.0591	0.077796	0.04992	0.05754	0.0423	0.0357	0.04818	0.04428	0.05856	0.12225	0.087	0.137	0.112	0.108	0.114	0.102	0.116572	0.16	0.205	0.0617394	0.06075	0.03486	0.05094	0.04938	0.05532	0.18	0.135	0.129428	0.12825	0.1305	0.159428	0.14625
	Acetate	0.657231	0.614167	0.849767	0.5475	0.362432	0.391233	0.326809	0.450389	0.355135	0.269514	0.100383	0.103015	0.352653	0.291799	0.287021	0.73281	0.75468	0.765316	0.802662	0.736585	0.751923	0.884507	1.0859	0.869388	0.844207	0.47175	0.503	0.55	0.437	0.441428	0.452572	0.473	0.472286	0.575	0.636	0.38	0.174	0.153527	0.198804	0.186235	0.304857	0.362	0.24975	0.330857	0.24525	0.24525	0.345428	0.35625
	Alanine	2.82923	2.68333	2.53744	2.74	2.05297	2.00137	1.72085	1.5974	2.64081	1.97938	1.84674	1.89515	2.49306	2.46647	2.11891	1.63893	2.13596	1.30308	1.01531	1.30439	0.980769	1.01784	0.807541	0.789325	0.807622	1.82625	2.179	1.924	1.758	1.86771	1.45714	1.209	1.56857	1.477	2.32	1.22348	1.431	1.37759	1.41244	1.51255	1.39577	3.629	2.45925	2.70514	2.03325	2.03325	2.49429	2.60925
	Aspartate	0.166154	0.114167	0.177209	0.156667	0.157297	0.171781	0.197872	0.188572	0.228649	0.138733	0.137931	0.108519	0.158368	0.113093	0.0971568	0.236421	0.198029	0.162399	0.145757	0.160976	0.216346	0.202817	0.271475	0.222292	0.294512	0.186	0.295	0.22	0.209	0.219428	0.240857	0.253	0.324857	0.382	0.268	0.145217	0.1365	0.138589	0.157177	0.151417	0.127024	0.102	0.14325	0.110572	0.135	0.135	0.314572	0.27675
	Benzoate	0.00828	0.01164	0.0606978	0.004998	0.005676	0.00822	0.03258	0.00624	0.0081	0.0653904	0.0483	0.04248	0.0775512	0.0828774	0.071199	0.106436	0.106404	0.137115	0.118802	0.133658	0.135577	0.144601	0.160328	0.126217	0.0932928	0.09375	0.117	0.14	0.12	0.103714	0.0702858	0.1	0.0857142	0.131	0.132	0.0713046	0.08325	0.092946	0.0882774	0.0923076	0.0926526	0.134	0	0.115714	0.09525	0.096	0.128572	0.1065
	Betaine	1.74369	1.63667	1.35907	1.4575	0.527838	0.709315	0.66383	0.700519	0.583784	0.640648	0.760919	0.780865	0.988571	0.612086	0.874413	0.459655	0.529064	0.5047	0.5401	0.792195	0.886538	0.63662	1.13115	0.771428	0.560671	0.4005	0.671	1.001	0.498	0.678857	0.460286	0.418	0.477428	0.617	0.434	0.539131	0.61875	1.02822	0.660287	0.57328	0.502864	1.043	1.04625	0.834	0.7785	0.7785	0.868286	0.77175
	Cadaverine	0.062769	0.03084	0.04602	0.04668	0.01866	0.05016	0.02298	0.02886	0.01134	0.02742	0.01152	0.0102	0.01962	0.0207	0.01854	0.02826	0.01872	0.0282	0.02394	0.02046	0.01248	0.02256	0.0138	0.0141	0.0183	0.015	0.012	0.02802	0.012	0.01284	0.02058	0.0820002	0.01542	0.012	0.024	0.0174	0.018	0.01662	0.0237	0.01698	0.01644	0.03402	0.0195	0.01542	0.02625	0.02175	0.01716	0.02325
	Carnitine	0.440308	0.381667	0.306279	0.308333	0.224594	0.221918	0.24	0.238442	0.228649	0.312813	0.226054	0.176933	0.170612	0.180431	0.155006	0.238304	0.231527	0.223663	0.224626	0.21561	0.182692	0.183098	0.189836	0.187441	0.168293	0.30975	0.383	0.517	0.318	0.368572	0.290572	0.267	0.292286	0.343	0.321	0.203478	0.26325	0.453112	0.22823	0.223482	0.233873	0.431	0.351	0.340286	0.37575	0.37575	0.257143	0.2415
	Cholate	0.466154	0.2125	0.09	0.31	0.125675	0.105205	0.201064	0.169091	0.0794592	0.116642	0.194636	0.082569	0.451429	0.212374	0.0875154	0.9146	0.175369	1.63955	1.49251	1.48878	0.548077	0.317371	0.359017	0.425746	0.521341	0.3345	0.335	0.292	0.552	0.168	0.660857	0.603	0.633428	0.101	0.177	0.0869568	0.675	0.13361	0.05886	0.316599	0.265255	0.348	0.46575	0.48	0.43275	0.43275	0.169714	0.084
	Choline	0.328615	0.143333	0.163256	0.19	0.145946	0.283562	0.242553	0.295325	0.257838	0.0998526	0.0666666	0.0605502	0.226123	0.155396	0.144623	0.276923	0.3133	0.352026	0.242596	0.237073	0.319231	0.769014	0.45836	0.647096	0.565244	0.327	0.314	0.341	0.278	0.339428	0.366	0.334	0.320572	0.344	0.43	0.238261	0.21375	0.256432	0.341627	0.308502	0.335492	0.19	0.12975	0.165428	0.15675	0.1365	0.350572	0.21975
	Creatine	0.310154	1.0725	0.196046	0.323333	0.532703	0.366575	0.218298	0.255584	0.17027	0.260677	0.181609	0.121101	0.156734	0.183022	0.163906	0.184615	0.259114	0.311183	0.281531	0.158049	0.366346	0.160564	0.231148	0.15259	0.157317	0.41325	0.273	0.615	0.341	0.319714	0.45	0.287	0.677143	0.304	0.685	0.197392	0.24975	0.346058	0.243301	0.354656	0.195766	0.446	0.4365	0.206572	0.231	0.21	0.276857	0.288
	Dimethylamine	0.148615	0.19	0.137442	0.14	0.103784	0.121644	0.05682	0.103636	0.04296	0.076878	0.0651342	0.0794232	0.0946938	0.113957	0.0830658	0.131868	0.107389	0.14295	0.123794	0.108293	0.0894228	0.122066	0.0836064	0.0800628	0.110671	0.14325	0.15	0.165	0.135	0.0822858	0.110572	0.135	0.116572	0.133	0.126	0.00348	0.06975	0.03318	0.0667464	0.04128	0.0941472	0.15	0.09825	0.004284	0.10425	0.10425	0.136286	0.132
	Formate	0.036	0.03336	0.0279	0.02166	0.01134	0.01068	0.000636	0.00078	0.00081	0.0821796	0.01458	0.01494	0.02448	0.02676	0.02298	0.0857142	0.0916254	0.0933552	0.0958404	0.05754	0.073077	0.0732396	0.0934428	0.098901	0.0960366	0.15	0.222	0.281	0.184	0.234	0.152572	0.183	0.198857	0.21	0.219	0.0930432	0.04725	0.0630708	0.05382	0.0623484	0.04032	0.15	0.0945	0.117428	0.0915	0.078	0.0985716	0.09375
	Fumarate	0.0969228	0.0775002	0.0739536	0.05916	0.0616218	0.060822	0.0759576	0.0646752	0.100541	0.05658	0.03678	0.033	0.02202	0.02328	0.02598	0.01224	0.01476	0.01164	0.00996	0.0078	0.02022	0.003756	0.0108	0.01224	0.01464	0.03525	0.033	0.036	0.02898	0.036	0.01974	0.021	0.03084	0.02898	0.054	0.03564	0.0045	0.005808	0.00936	0.00972	0.01716	0.03	0.0195	0.01458	0.0225	0.0225	0.04458	0.042
	Glucose	32.7268	21.855	17.8493	15.7767	19.2608	27.0452	19.4604	21.8252	22.4108	18.7617	16.1502	15.6794	20.4351	21.6112	23.3525	2.50832	1.36552	3.15754	3.2416	4.13659	1.55577	1.23005	1.08393	1.19906	1.54573	7.968	6.199	5.053	7.277	6.56914	5.03571	5.161	6.25371	5.984	12.353	4.73217	7.5045	2.47552	7.2	3.8915	13.2067	15.706	12.27	10.1434	12.3817	12.3817	10.1846	13.6695
	Glutamate	0.474461	0.343333	0.299302	0.390833	0.204325	0.258082	0.310851	0.21974	0.360811	0.407364	0.347126	0.332635	0.330612	0.246907	0.316687	0.436107	0.613793	0.451216	0.443261	0.332683	0.478846	0.702347	0.585246	0.718681	0.697866	0.3825	0.44	0.47	0.406	0.483428	0.269143	0.283	0.373714	0.466	0.475	0.589565	0.43275	0.474689	0.536842	0.459109	0.404234	0.535	0.41925	0.420857	0.39075	0.399	0.892286	0.399
	Glutamine	0.739385	0.346667	0.394186	0.423334	0.518919	0.821918	0.718085	0.738701	1.37595	0.778498	0.729502	0.710092	0.675102	0.561151	0.5822	0.725275	0.481774	0.630146	0.714809	0.723902	0.793269	0.787793	0.92459	0.771428	0.834146	0.81525	0.868	0.966	0.902	0.897428	0.768	0.74	0.897428	0.976	0.973	1.24435	0.774	0.782573	1.02129	0.851822	0.899626	0.752	0.807	0.662572	0.7065	0.7065	0.933428	1.329
	Glutathione	1.65969	1.4025	1.35419	1.0325	1.06378	1.42932	1.00021	1.2039	1.64189	1.63476	1.45364	1.41625	1.92245	1.65669	1.5241	1.04458	0.623645	0.743922	0.864559	0.57561	0.393269	0.490141	0.511475	0.450235	0.594512	0.8295	0.785	0.572	0.732	0.736286	0.688286	0.499	0.528	0.677	0.826	0.892174	0.92325	0.925311	0.808852	0.753846	0.896638	1.213	1.12425	1.04571	1.0245	1.0245	0.411428	0.9375
	Glycerol	0.585231	0.321667	0.22186	0.220834	0.224594	0.313151	0.41234	0.304675	0.155675	0.214727	0.153257	0.19502	0.235918	0.231367	0.34042	0.148823	0.182266	0.22658	0.174709	0.141463	0.224038	0.313615	0.312787	0.283516	0.227744	0.32625	0.225	0.215	0.228	0.211714	0.334286	0.279	0.343714	0.263	0.364	0.315652	0.40425	0.292116	0.343062	0.381377	0.591781	0.39	0.2955	0.182572	0.249	0.18075	0.202286	0.144
	Glycine	1.05323	0.924167	0.831628	0.956666	0.864325	0.967397	1.18723	1.02234	1.44811	0.742268	0.759387	0.707732	1.1649	0.922877	0.88183	0.786499	0.828571	0.864506	0.887521	0.757073	1.38365	1.37089	1.40852	1.20942	1.29146	1.1985	1.305	1.462	1.175	1.35086	1.65257	1.517	1.464	1.798	2.113	0.943478	0.9825	1.04481	1.42751	1.8081	1.49813	0.982	0.9225	1.01657	0.897	0.897	2.34429	1.3065
	Histidine	0.178154	0.145834	0.159767	0.199166	0.122432	0.175891	0.14617	0.12935	0.241622	0.221797	0.225287	0.197379	0.234286	0.188201	0.172806	0.222292	0.208867	0.158509	0.144759	0.158049	0.173077	0.237559	0.21836	0.188383	0.191159	0.17925	0.18	0.203	0.152	0.156	0.159428	0.126	0.134572	0.193	0.18	0.244348	0.15525	0.204149	0.233254	0.236437	0.193524	0.255	0.2265	0.228	0.2055	0.2055	0.228857	0.246
	IMP	0.123692	0.4075	0.12	0.224167	0.233513	0.271233	0.170426	0.204156	0.150811	0.144919	0.0927204	0.05664	0.136327	0.111367	0.103832	0.135636	0.104434	0.13906	0.193677	0.102439	0.164423	0.10892	0.150492	0.0838302	0.144512	0.11775	0.1	0.188	0.132	0.151714	0.288	0.248	0.336	0.271	0.605	0.0921738	0.1035	0.0946056	0.15933	0.166802	0.13599	0.283	0.2505	0.103714	0.11625	0.1275	0.241714	0.1935
	Inosine	0.815077	0.49	0.447209	0.424166	0.251351	0.300822	0.314681	0.34987	0.24973	0.30486	0.170881	0.161992	0.237551	0.244316	0.244747	0.249608	0.343843	0.315073	0.314476	0.313171	0.228846	0.282629	0.28918	0.291994	0.308232	0.65175	0.716	0.742	0.653	0.712286	0.401143	0.263	0.344572	0.301	0.498	0.224348	0.21225	0.300415	0.259808	0.223482	0.251806	0.574	0.342	0.445714	0.48225	0.48225	0.385714	0.23925
	Isoleucine	0.137539	0.115	0.0983718	0.111667	0.0737838	0.112603	0.098298	0.103636	0.132162	0.121944	0.11341	0.0872868	0.0963264	0.0932376	0.067491	0.112088	0.0926106	0.110859	0.0648918	0.067317	0.080769	0.18122	0.135738	0.107378	0.127134	0.08475	0.09	0.0949998	0.0850002	0.108	0.133714	0.09	0.09	0.099	0.141	0.101739	0.04425	0.0879666	0.152153	0.157895	0.104608	0.11	0.0885	0.0977142	0.09375	0.09375	0.135428	0.17025
	Lactate	13.5886	15.7767	11.7356	11.7317	12.0989	11.5866	9.76532	11.3657	11.43	7.46863	6.84291	5.75858	9.07347	9.28403	9.19951	3.9146	3.56256	4.21167	3.37737	4.13366	1.99808	1.60188	1.4518	1.47127	1.60152	6.57225	5.895	5.499	5.343	4.42629	4.79657	4.126	5.05286	4.534	9.99	2.66348	5.26125	3.30622	4.38445	3.59109	6.9736	15.857	11.8755	10.4143	10.2698	10.2698	11.5406	12.045
	Leucine	0.275077	0.235834	0.190465	0.235834	0.206757	0.253973	0.272553	0.274286	0.225406	0.223564	0.201533	0.155701	0.284081	0.208921	0.179481	0.238304	0.134975	0.195462	0.258569	0.252683	0.240385	0.381221	0.413115	0.395605	0.385976	0.18975	0.243	0.251	0.224	0.208286	0.282	0.209	0.262286	0.206	0.307	0.167826	0.19575	0.166805	0.284928	0.321457	0.296638	0.27	0.13875	0.144	0.13575	0.1335	0.226286	0.276
	Lysine	0.176308	0.1375	0.124884	0.16	0.0794592	0.105205	0.104042	0.098961	0.17027	0.140501	0.148659	0.11481	0.122449	0.100144	0.0793572	0.239246	0.281773	0.144895	0.163727	0.161951	0.140384	0.278873	0.230164	0.156358	0.20122	0.09225	0.116	0.116	0.093	0.128572	0.129428	0.107	0.096	0.123	0.153	0.2	0.0975	0.111203	0.139234	0.159514	0.103114	0.222	0.13875	0.165428	0.174	0.16425	0.167143	0.1605
	Malate	0.385846	0.173333	0.262325	0.153334	0.186487	0.138904	0.295532	0.183896	0.184054	0.371134	0.250575	0.150983	0.214694	0.209784	0.225464	0.208163	0.207882	0.128363	0.168719	0.120976	0.2875	0.079812	0.151475	0.169545	0.225	0.195	0.169	0.187	0.169	0.0985716	0.084	0.104	0.170572	0.132	0.354	0.186956	0.17475	0.26639	0.251196	0.242105	0.31457	0.225	0.2085	0.149143	0.16425	0.171	0.346286	0.393
	Malonate	0.0904614	0.0700002	0.05862	0.04332	0.02838	0.04194	0.0396	0.04674	0.04704	0.246539	0.069732	0.0613368	0.0930612	0.04314	0.077874	0.03486	0.0315	0.036	0.02796	0.0273	0.02694	0.0357	0.03444	0.03294	0.03474	0.09075	0.11	0.09	0.06	0.122572	0.04458	0.03702	0.03426	0.039	0.04002	0.464348	0.20175	0.115352	0.0925836	0.108502	0.0694896	0.123	0.087	0.0728574	0.069	0.063	0.03426	0.03525
	Methionine	0.05538	0.05166	0.05928	0.04086	0.03324	0.04602	0.04722	0.05298	0.04542	0.03444	0.0207	0.02514	0.03594	0.03882	0.0282	0.03294	0.04632	0.04182	0.02694	0.01854	0.04902	0.0723006	0.04722	0.0537	0.0658536	0.0495	0.04998	0.05598	0.04998	0.066	0.04884	0.042	0.04458	0.05598	0.063	0.0252	0.03075	0.039	0.0602868	0.03804	0.03066	0.051	0.039	0.042	0.0375	0.0375	0.05142	0.0525
	NAD+	0.04428	0.045	0.05442	0.0641664	0.0664866	0.089589	0.0931914	0.0974028	0.139459	0.274816	0.285058	0.260288	0.427755	0.386762	0.365636	0.29011	0.20197	0.26645	0.283528	0.277073	0.2875	0.326761	0.282295	0.274097	0.271646	0.05925	0.0670002	0.072	0.057	0.117428	0.0762858	0.0640002	0.159428	0.185	0.087	0.289565	0.35475	0.312033	0.34378	0.323077	0.372852	0.075	0.17475	0.130286	0.13275	0.13275	0.133714	0.23325
	NADP+	0.03228	0.02916	0.03072	0.04164	0.02916	0.0444	0.0396	0.03972	0.0438	0.0733434	0.068199	0.0582	0.10449	0.089784	0.0771324	0.104552	0.094581	0.105997	0.112812	0.110244	0.104807	0.10892	0.0993444	0.099843	0.096951	0.03975	0.039	0.04698	0.039	0.05142	0.03942	0.039	0.0651426	0.084	0.048	0.130435	0.1485	0.138589	0.137081	0.126316	0.150934	0.04902	0.0585	0.05484	0.06075	0.06075	0.04542	0.0675
	Niacinamide	0.479077	0.493333	0.404651	0.428333	0.297568	0.388767	0.353617	0.302338	0.295946	0.204124	0.104215	0.095151	0.12898	0.155396	0.133498	0.195919	0.257143	0.239222	0.249584	0.238049	0.160577	0.187793	0.222295	0.208163	0.204878	0.42675	0.467	0.564	0.443	0.384857	0.325714	0.314	0.318	0.366	0.55	0.105217	0.16875	0.213278	0.172967	0.161134	0.20548	0.498	0.40875	0.462	0.41925	0.41925	0.399428	0.38025
	O-Acetylcarnitine	0.0489	0.01998	0.02094	0.03084	0.02106	0.02628	0.02172	0.02574	0.0219	0.0662742	0.0881226	0.0786372	0.0865308	0.05526	0.04452	0.05274	0.04038	0.03402	0.0638934	0.0780486	0.01728	0.01596	0.03342	0.0207	0.0201	0.0255	0.04098	0.039	0.048	0.03084	0.03084	0.03	0.02574	0.04902	0.01998	0.04608	0.07275	0.0738588	0.03948	0.0591	0.04332	0.05598	0.03075	0.03942	0.04275	0.0435	0.01884	0.033
	O-Phosphocholine	1.35508	1.21	0.932791	0.808333	0.723243	1.01178	1.00277	1.09403	1.19919	0.952577	0.731035	0.652687	0.908572	0.728633	0.677874	0.326845	0.281773	0.334522	0.298502	0.425366	0.382693	0.385915	0.483934	0.463422	0.332927	0.2355	0.216	0.253	0.205	0.24	0.312	0.282	0.3	0.321	0.245	0.273043	0.2445	0.192531	0.195215	0.180567	0.166625	0.89	0.87525	0.909428	0.7335	0.7335	0.461143	0.72375
	Ornithine	0.108	0.04164	0.066279	0.0733332	0.072162	0.0978084	0.130851	0.063117	0.134594	0.0627396	0.0276	0.0841416	0.0775512	0.0647484	0.0741654	0.0800628	0.126109	0.105025	0.062895	0.0731706	0.111538	0.215023	0.146557	0.135636	0.167378	0.04275	0.0610002	0.0979998	0.0679998	0.101143	0.103714	0.104	0.0857142	0.108	0.138	0.0739128	0.0525	0.0614106	0.0846888	0.108502	0.0717312	0.146	0.09075	0.0942858	0.081	0.078	0.118286	0.13575
	Oxypurinol	5.74708	1.3225	1.42884	1.4875	0.96973	2.37863	1.21277	2.02675	2.29541	1.08247	1.16015	0.868152	1.42694	0.824461	1.64277	1.69733	1.95271	1.88849	1.93877	1.89463	2.11154	2.06197	2.96656	2.67504	2.72195	4.39275	1.641	2.418	4.19	2.01943	2.394	2.431	2.24914	3.162	2.949	1.44957	1.25775	1.86224	2.12727	2.1668	2.32976	3.075	2.0925	2.10171	1.87725	1.87725	2.35286	2.73
	Phenylalanine	0.0618462	0.05586	0.04674	0.04836	0.03732	0.060822	0.05934	0.04908	0.05754	0.05922	0.0689658	0.05268	0.0628572	0.05784	0.04968	0.06405	0.05322	0.0729336	0.0459	0.04488	0.04422	0.078873	0.05706	0.05466	0.0713412	0.0645	0.066	0.066	0.066	0.0737142	0.05658	0.06	0.05742	0.06	0.0949998	0.0643476	0.0555	0.0423	0.0875598	0.0882594	0.0694896	0.093	0.06	0.0754284	0.06675	0.06675	0.0814284	0.087
	Pyruvate	0.0876924	0.0883332	0.01044	0.0616668	0.130541	0.005754	0.129574	0.148831	0.178378	0.02916	0.03144	0.01806	0.02694	0.0276	0.02964	0.01788	0.01578	0.01362	0.01398	0.0117	0.01056	0.01692	0.01476	0.02166	0.01644	0.02625	0.01602	0.012	0.021	0.04284	0.02142	0.024	0.02916	0.03402	0.05802	0.0174	0.01125	0.0141	0.0129	0.00888	0.02016	0.04098	0.048	0.03174	0.0555	0.05475	0.02742	0.081
	Sarcosine	0.0895386	0.05916	0.0718602	0.05502	0.04866	0.04848	0.0447	0.0444	0.0697296	0.04242	0.03372	0.0417	0.0351	0.05178	0.04452	0.02352	0.02958	0.036	0.00798	0.0234	0.03942	0.05352	0.04326	0.04146	0.04026	0.00525	0.004998	0.01002	0.004002	0.006	0.01974	0.018	0.01716	0.033	0.04602	0.00606	0.0075	0.00744	0.01866	0.04614	0.0336	0.04002	0.039	0.04284	0.02775	0.02775	0.05574	0.10575
	Succinate	0.02862	0.01914	0.01956	0.01332	0.01458	0.01728	0.0453	0.01482	0.04056	0.365832	0.373946	0.550459	0.620408	0.550792	0.623733	0.278807	0.0650244	0.107942	0.16772	0.127805	0.228846	0.0647886	0.04524	0.168603	0.113414	0.018	0.015	0.02298	0.018	0.03174	0.01116	0.012	0.042	0.04098	0.036	0.46	0.198	0.280498	0.498804	0.405668	0.567123	0.02898	0.02775	0.02058	0.03	0.03	0.05058	0.0555
	Taurine	7.96708	7.855	6.34116	6.95833	4.09784	4.54192	5.08021	5.5613	6.41027	5.49543	6.38391	6.254	5.83102	2.95424	4.12658	9.08383	8.21675	9.46775	8.95008	9.91317	5.93173	4.99718	8.0518	4.21884	5.14024	8.157	9.184	13.655	8.612	11.2054	7.218	5.351	7.16229	7.742	3.987	10.2809	7.149	6.77759	4.63349	5.81377	4.01096	8.897	8.01525	6.696	6.762	6.762	6.45171	6.603
	Trimethylamine	0.0129	0.00834	0.02022	0.01248	0.0081	0.00738	0.00702	0.01404	0.0081	0.005304	0.004596	0.0063	0.00408	0.004314	0.003708	0.00846	0.004926	0.01164	0.009	0.01464	0.002886	0.003756	0.005904	0.00471	0.00549	0.0105	0.01302	0.012	0.00702	0.006	0.005142	0.004998	0.002574	0.004002	0.006	0.01218	0.00525	0.001662	0.002154	0.00243	0.002244	0.006	0.00375	0.004284	0.003	0.003	0.005142	0.003
	Tryptophan	0.03324	0.03	0.01956	0.02586	0.01296	0.02712	0.01662	0.01638	0.01944	0.02916	0.01992	0.01572	0.0294	0.03108	0.01926	0.0273	0.01872	0.03012	0.02496	0.02442	0.02022	0.02346	0.0246	0.01506	0.02196	0.01875	0.03102	0.01602	0.024	0.02316	0.01974	0.024	0.02058	0.021	0.02598	0.01998	0.0195	0.01662	0.02154	0.02346	0.01866	0.03702	0.024	0.03342	0.02325	0.0315	0.03174	0.036
	Tyrosine	0.139385	0.0949998	0.0781398	0.0791664	0.0681084	0.109315	0.103404	0.0880518	0.107027	0.0777612	0.0674328	0.063696	0.0775512	0.075108	0.064524	0.066876	0.0778326	0.0836304	0.05688	0.05952	0.0673074	0.111737	0.067869	0.05556	0.097866	0.081	0.099	0.0820002	0.0700002	0.0882858	0.0822858	0.0640002	0.0642858	0.081	0.117	0.0939132	0.0615	0.0622404	0.110527	0.0955464	0.0881694	0.0979998	0.057	0.0754284	0.06	0.06	0.103714	0.096
	UDP-N-Acetylglucosamine	0.126461	0.119167	0.10814	0.119167	0.104594	0.087123	0.129574	0.14026	0.141892	0.094551	0.111877	0.0715596	0.149388	0.144173	0.126823	0.117739	0.0935958	0.097245	0.127787	0.110244	0.0894228	0.092958	0.112131	0.0951336	0.121646	0.11475	0.096	0.102	0.0949998	0.103714	0.111428	0.093	0.119143	0.121	0.154	0.072174	0.1455	0.0846474	0.118421	0.0971658	0.13599	0.113	0.093	0.0857142	0.0915	0.09375	0.0934284	0.108
	UDP-galactose	0.0738462	0.0625002	0.066279	0.0716664	0.0770268	0.0978084	0.105958	0.100519	0.107838	0.03978	0.0345	0.03462	0.0693876	0.057	0.04896	0.05088	0.0483	0.05154	0.0549	0.05172	0.05094	0.04974	0.05412	0.03672	0.05028	0.0705	0.0640002	0.078	0.081	0.0625716	0.0634284	0.05502	0.0754284	0.0730002	0.0820002	0.06	0.06	0.06639	0.0882774	0.0623484	0.0702366	0.0799998	0.0825	0.0694284	0.0705	0.0705	0.0925716	0.07125
	UDP-glucose	0.03138	0.0825	0.0620928	0.136667	0.112703	0.0994518	0.225958	0.20026	0.220541	0.102503	0.0888888	0.0865008	0.283265	0.168346	0.144623	0.171428	0.126109	0.157537	0.201664	0.148292	0.161539	0.174648	0.172131	0.175196	0.174695	0.0525	0.114	0.121	0.122	0.123428	0.132857	0.11	0.162857	0.194	0.163	0.03042	0.0135	0.0647304	0.152871	0.0809718	0.0747198	0.233	0.20325	0.169714	0.16275	0.132	0.246	0.22425
	UMP	0.0913848	0.1575	0.132558	0.128333	0.15973	0.227671	0.204256	0.254026	0.266757	0.156406	0.124138	0.0865008	0.210612	0.223597	0.192089	0.149765	0.105419	0.138088	0.161731	0.157073	0.224038	0.235681	0.257705	0.213815	0.23689	0.06975	0.0769998	0.13	0.0739998	0.113143	0.222857	0.281	0.204857	0.394	0.347	0.102608	0.14025	0.143569	0.214594	0.213765	0.225654	0.181	0.16875	0.128572	0.15525	0.15525	0.270857	0.30075
	Uracil	0.02586	0.01668	0.01326	0.01752	0.00732	0.005754	0.00894	0.00936	0.00648	0.0177	0.004596	0.00708	0.02286	0.02418	0.01632	0.01128	0.01182	0.01164	0.009	0.0078	0.01632	0.01128	0.01182	0.01128	0.0183	0.01875	0.03198	0.03	0.02598	0.02826	0.018	0.01398	0.02742	0.01098	0.01302	0.01128	0.009	0.01164	0.00648	0.00324	0.002988	0.03498	0.018	0.03174	0.02475	0.02475	0.03258	0.0225
	Urea	7.03569	5.74	9.53302	6.4525	5.04811	5.59726	7.13234	5.69377	6.70946	3.60795	2.72874	2.98427	5.45469	4.37698	4.46922	2.85118	3.02562	2.89984	3.40832	3.88878	3.64808	5.10235	3.78393	4.29513	3.79482	3.1725	4.643	6.437	2.58	4.76486	4.362	5.537	5.05371	8.405	6.673	4.95913	3.21	7.21992	5.36627	3.64372	4.26351	3.368	3.96825	4.206	4.0245	4.0245	6.336	5.11575
	Uridine	0.487385	0.2925	0.241396	0.1525	0.215675	0.290137	0.215107	0.228311	0.201081	0.198822	0.114176	0.125819	0.130612	0.189928	0.200247	0.099843	0.0886698	0.105997	0.126788	0.110244	0.0846156	0.102347	0.0845904	0.127159	0.111586	0.3135	0.275	0.314	0.29	0.242572	0.218572	0.149	0.174	0.18	0.337	0.186087	0.2565	0.212448	0.217464	0.208907	0.255542	0.143	0.12975	0.113143	0.17025	0.17025	0.171428	0.126
	Valine	0.276	0.204167	0.184884	0.210833	0.15	0.203836	0.218936	0.191689	0.263513	0.212077	0.205364	0.155701	0.186939	0.149353	0.128306	0.210047	0.173399	0.209076	0.142762	0.139512	0.161539	0.319249	0.265574	0.204395	0.263414	0.156	0.16	0.157	0.132	0.169714	0.212572	0.179	0.170572	0.192	0.277	0.16087	0.1095	0.123652	0.233971	0.263968	0.180822	0.226	0.1635	0.177428	0.1575	0.162	0.256286	0.285
	Xanthosine	0.0369	0.00666	0.00978	0.01002	0.01296	0.01398	0.00828	0.01014	0.00972	0.01062	0.00918	0.005502	0.00816	0.00948	0.01926	0.0066	0.0069	0.00678	0.00696	0.005856	0.00672	0.0066	0.0069	0.0066	0.00642	0.009	0.006	0.004002	0.004998	0.005142	0.002574	0.006	0.005142	0.004002	0.00798	0.00261	0.00525	0.004152	0.002154	0.00567	0.002244	0.009	0.0045	0.00684	0.00375	0.00375	0.003426	0.0075
[truncated: 60 more columns]

## Sheet: Group Mean + SEM
Sheet 2: Mean and SEM of metabolites by experimental group
	values are picomol/mg dry liver weight
		Control			Fast 8 hr			Fast overnight				Control			Low dose ricin 2 hr			Low dose ricin 8 hr			Low dose ricin overnight				Control			High dose ricin 2 hr			High dose ricin 8 hr			High dose ricin overnight
	Metabolite	Mean	SEM		Mean	SEM		Mean	SEM		Metabolite	Mean	SEM		Mean	SEM		Mean	SEM		Mean	SEM		Metabolite	Mean	SEM		Mean	SEM		Mean	SEM		Mean	SEM
	3-Hydroxybutyrate	0.16713	0.0128769		0.326814	0.0520725		0.953712	0.0544372		3-Hydroxybutyrate	0.16713	0.0128769		0.146537	0.0108894		0.130579	0.00634376		0.14469	0.0088758		3-Hydroxybutyrate	0.16713	0.0128769		0.203311	0.0161629		0.173361	0.00626437		0.481551	0.250077
	3-Hydroxyisobutyrate	0.021592	0.00193901		0.182054	0.00438758		0.0411206	0.00450653		3-Hydroxyisobutyrate	0.021592	0.00193901		0.016491	0.00117808		0.195859	0.00440222		0.012561	0.00242587		3-Hydroxyisobutyrate	0.021592	0.00193901		0.0201408	0.00228658		0.0339	0.0021555		0.028101	0.00860798
	4-Hydroxybenzoate	0.0125404	0.00218014		0.023754	0.000542177		0.0243889	0.00418525		4-Hydroxybenzoate	0.0125404	0.00218014		0.028365	0.00114851		0.0242667	0.000548462		0.010953	0.000904173		4-Hydroxybenzoate	0.0125404	0.00218014		0.0041118	0.000679777		0.030666	0.000744927		0.0285727	0.00464553
	ADP	0.168486	0.0116866		0.278516	0.00864149		0.178172	0.00804861		ADP	0.168486	0.0116866		0.201304	0.0141365		0.341466	0.017185		0.230711	0.00849825		ADP	0.168486	0.0116866		0.275418	0.0146745		0.395399	0.0130268		0.532145	0.16507
	AMP	0.798096	0.0373796		0.990319	0.0694352		0.85501	0.0734951		AMP	0.798096	0.0373796		0.940294	0.0543269		0.915529	0.0388999		0.98231	0.0305703		AMP	0.798096	0.0373796		0.903621	0.0751356		1.11645	0.0863097		1.49781	0.475907
	ATP	0.118703	0.0144404		0.0513876	0.0038821		0.0985507	0.0114601		ATP	0.118703	0.0144404		0.138444	0.00738667		0.0711825	0.00445311		0.144276	0.00649446		ATP	0.118703	0.0144404		0.077729	0.010116		0.0852199	0.00495918		0.11839	0.0557213
	Acetate	0.39727	0.0520567		0.822798	0.0340855		0.400591	0.0381023		Acetate	0.39727	0.0520567		0.340695	0.0334995		0.879053	0.0410762		0.228705	0.0335538		Acetate	0.39727	0.0520567		0.823142	0.0562967		0.606767	0.035873		0.93394	0.466438
	Alanine	2.24021	0.104397		1.18008	0.136554		1.62122	0.0814702		Alanine	2.24021	0.104397		2.43757	0.157135		1.69282	0.0539555		2.21367	0.0769044		Alanine	2.24021	0.104397		2.46703	0.26444		1.75837	0.0849849		2.12776	0.928144
	Aspartate	0.154145	0.00945734		0.211102	0.0151987		0.215879	0.0187289		Aspartate	0.154145	0.00945734		0.188731	0.0243603		0.156242	0.00688001		0.157312	0.0157466		Aspartate	0.154145	0.00945734		0.147744	0.0156377		0.247117	0.0138234		0.561794	0.259924
	Benzoate	0.0356153	0.00772065		0.126243	0.00639973		0.100888	0.00532508		Benzoate	0.0356153	0.00772065		0.0981536	0.0118338		0.12846	0.00369603		0.102057	0.0122028		Benzoate	0.0356153	0.00772065		0.138749	0.0088208		0.118075	0.00449634		0.176116	0.0693252
	Betaine	0.935981	0.105091		0.681212	0.0670722		0.598662	0.0465008		Betaine	0.935981	0.105091		0.892262	0.0540329		0.659251	0.0286676		0.720482	0.0578221		Betaine	0.935981	0.105091		0.750101	0.0972516		0.519141	0.0396114		1.49811	0.72597
	Cadaverine	0.0284206	0.00412399		0.020082	0.00180129		0.0214375	0.00420244		Cadaverine	0.0284206	0.00412399		0.021933	0.00187135		0.0197067	0.00117342		0.0190548	0.0025251		Cadaverine	0.0284206	0.00412399		0.020928	0.00215838		0.021102	0.00218237		0.0178044	0.00562674
	Carnitine	0.254136	0.0209323		0.204509	0.00783119		0.313475	0.0213318		Carnitine	0.254136	0.0209323		0.313243	0.0221749		0.267483	0.0180972		0.326038	0.0230698		Carnitine	0.254136	0.0209323		0.229107	0.0215842		0.244333	0.0238375		0.48363	0.19762
	Cholate	0.193621	0.0324676		0.788236	0.175415		0.337067	0.0548743		Cholate	0.193621	0.0324676		0.280212	0.0533295		0.517991	0.135303		0.224766	0.0698058		Cholate	0.193621	0.0324676		0.187524	0.0597129		0.159731	0.0377573		0.0988693	0.0384154
	Choline	0.186909	0.0213555		0.418086	0.0584503		0.318004	0.0129813		Choline	0.186909	0.0213555		0.21845	0.0272946		0.143776	0.0139379		0.239665	0.0167339		Choline	0.186909	0.0213555		0.136476	0.0166888		0.34661	0.0451082		0.390271	0.111073
	Creatine	0.300834	0.0614336		0.226246	0.0240087		0.372002	0.039649		Creatine	0.300834	0.0614336		0.332093	0.0388273		0.303785	0.0388958		0.540425	0.0557089		Creatine	0.300834	0.0614336		0.213843	0.0243119		0.317236	0.0281089		1.51798	0.615781
	Dimethylamine	0.10387	0.0101273		0.110012	0.0066049		0.100329	0.0116892		Dimethylamine	0.10387	0.0101273		0.101215	0.0129635		0.1156	0.00849138		0.120127	0.00638531		Dimethylamine	0.10387	0.0101273		0.132144	0.0169478		0.0687408	0.00585929		0.151817	0.0652632
	Formate	0.021939	0.00521613		0.0858772	0.00427509		0.149643	0.0196554		Formate	0.021939	0.00521613		0.100333	0.00637544		0.0687805	0.00179612		0.0864773	0.00693218		Formate	0.021939	0.00521613		0.101419	0.0468503		0.0580823	0.00445401		0.0828155	0.0307192
	Fumarate	0.0579196	0.00652886		0.0118056	0.00138735		0.0253736	0.00341603		Fumarate	0.0579196	0.00652886		0.03138	0.00351764		0.0350533	0.0027727		0.040829	0.00682226		Fumarate	0.0579196	0.00652886		0.024822	0.0039302		0.0392655	0.00446245		0.0642739	0.0198208
	Glucose	20.9467	1.16106		2.10241	0.341235		6.679	0.693908		Glucose	20.9467	1.16106		11.9998	0.575025		7.30771	0.455594		14.2512	0.546101		Glucose	20.9467	1.16106		14.1287	0.902157		4.26783	0.903659		3.4542	0.902068
	Glutamate	0.322871	0.0186107		0.546005	0.0428294		0.434123	0.0205629		Glutamate	0.322871	0.0186107		0.477548	0.0501894		0.393721	0.0082806		0.423274	0.0328712		Glutamate	0.322871	0.0186107		0.423548	0.0402488		0.693938	0.0554302		1.31665	0.678758
	Glutamine	0.674246	0.0630119		0.738713	0.0378432		0.898548	0.0310878		Glutamine	0.674246	0.0630119		0.904958	0.0723732		0.645729	0.0581357		0.785208	0.0642984		Glutamine	0.674246	0.0630119		0.713704	0.103255		1.16711	0.0566125		1.66275	0.734329
	Glutathione	1.42639	0.0682206		0.629195	0.0637785		0.754571	0.033699		Glutathione	1.42639	0.0682206		0.995706	0.0699551		1.02961	0.0673392		1.29808	0.0713389		Glutathione	1.42639	0.0682206		1.36488	0.14817		1.17146	0.112973		1.78143	0.902207
	Glycerol	0.275382	0.0288441		0.223554	0.0200306		0.319888	0.0236264		Glycerol	0.275382	0.0288441		0.218111	0.0243432		0.220293	0.0215374		0.129617	0.00819897		Glycerol	0.275382	0.0288441		0.365018	0.0374421		0.252729	0.0223326		0.214654	0.0543831
	Glycine	0.962272	0.0502438		1.07881	0.0871353		1.42128	0.0799329		Glycine	0.962272	0.0502438		1.22238	0.139427		0.871039	0.0581664		0.986543	0.0439012		Glycine	0.962272	0.0502438		0.93393	0.0912327		1.1783	0.0586384		1.20877	0.41101
	Histidine	0.182543	0.0097234		0.190101	0.00989636		0.183138	0.00886103		Histidine	0.182543	0.0097234		0.221811	0.00700434		0.2015	0.011073		0.191974	0.0134017		Histidine	0.182543	0.0097234		0.17574	0.0188745		0.243456	0.0128341		0.493271	0.211899
	IMP	0.170087	0.0226992		0.132742	0.0104871		0.199367	0.0329373		IMP	0.170087	0.0226992		0.201585	0.0239801		0.164739	0.0156491		0.332554	0.0390613		IMP	0.170087	0.0226992		0.0747859	0.00848799		0.164185	0.00994004		0.202377	0.0462652
	Inosine	0.333817	0.0422425		0.293705	0.0106922		0.422179	0.0509862		Inosine	0.333817	0.0422425		0.362726	0.0418308		0.199563	0.0151316		0.273831	0.0345354		Inosine	0.333817	0.0422425		0.191917	0.0309055		0.200065	0.0171311		0.295406	0.153268
	Isoleucine	0.104184	0.00504553		0.108001	0.0110623		0.104067	0.00728853		Isoleucine	0.104184	0.00504553		0.107931	0.00871186		0.0818245	0.00729605		0.0818571	0.00365276		Isoleucine	0.104184	0.00504553		0.0713824	0.00676991		0.136923	0.0152389		0.22037	0.0942647
	Lactate	10.4471	0.67797		2.73244	0.379782		5.15094	0.429074		Lactate	10.4471	0.67797		11.0165	0.653541		7.0005	0.704667		10.8023	0.36985		Lactate	10.4471	0.67797		10.1838	0.738703		6.10179	0.737581		6.11391	1.74968
	Leucine	0.228231	0.00995646		0.289629	0.0306096		0.238483	0.0124387		Leucine	0.228231	0.00995646		0.189104	0.0176078		0.214138	0.0178709		0.138033	0.00960264		Leucine	0.228231	0.00995646		0.136845	0.0135962		0.256173	0.0234791		0.414736	0.177873
	Lysine	0.12417	0.00794246		0.199859	0.0171975		0.122801	0.00724885		Lysine	0.12417	0.00794246		0.155374	0.011416		0.141864	0.00472094		0.127693	0.0104023		Lysine	0.12417	0.00794246		0.105702	0.00998744		0.265209	0.0104275		0.436407	0.211606
	Malate	0.225756	0.0195331		0.174744	0.0188897		0.193694	0.0189716		Malate	0.225756	0.0195331		0.307176	0.0471107		0.460308	0.0202572		0.312245	0.0409821		Malate	0.225756	0.0195331		0.353382	0.0556474		0.448943	0.0263082		0.877141	0.357692
	Malonate	0.070519	0.0135091		0.032238	0.00113487		0.107514	0.0261857		Malonate	0.070519	0.0135091		0.0594047	0.00941885		0.0266933	0.00121682		0.134581	0.0272891		Malonate	0.070519	0.0135091		0.0415569	0.00486056		0.0515414	0.00524761		0.104127	0.0372353
	Methionine	0.04102	0.00296215		0.0454654	0.00522643		0.0468611	0.00300232		Methionine	0.04102	0.00296215		0.045165	0.00287433		0.0512917	0.0018055		0.040002	0.00262482		Methionine	0.04102	0.00296215		0.0431798	0.0120477		0.0504261	0.00495634		0.0604227	0.0228728
	NAD+	0.179621	0.0357211		0.276143	0.00977491		0.183778	0.0313316		NAD+	0.179621	0.0357211		0.181708	0.0317062		0.238954	0.018523		0.0908124	0.00980256		NAD+	0.179621	0.0357211		0.401191	0.0255125		0.308789	0.0133882		0.381763	0.126944
	NADP+	0.0534419	0.00615731		0.103805	0.00189377		0.082723	0.0116302		NADP+	0.0534419	0.00615731		0.0640946	0.00540274		0.0833237	0.00355193		0.0552533	0.00231574		NADP+	0.0534419	0.00615731		0.0874059	0.00523236		0.0981064	0.00289086		0.150021	0.0596694
	Niacinamide	0.284333	0.0359455		0.216362	0.00962637		0.324134	0.035769		Niacinamide	0.284333	0.0359455		0.394901	0.0216931		0.214081	0.00783388		0.333932	0.0240508		Niacinamide	0.284333	0.0359455		0.184739	0.0163027		0.213667	0.0159286		0.303696	0.11609
	O-Acetylcarnitine	0.0437803	0.0065619		0.0376542	0.00672284		0.0421555	0.00397242		O-Acetylcarnitine	0.0437803	0.0065619		0.0431156	0.00417808		0.124164	0.00741815		0.051377	0.00415188		O-Acetylcarnitine	0.0437803	0.0065619		0.105041	0.00696779		0.11208	0.0142221		0.17397	0.065099
	O-Phosphocholine	0.932572	0.0556124		0.37159	0.0217446		0.241374	0.0117936		O-Phosphocholine	0.932572	0.0556124		0.733215	0.0431166		1.09627	0.039222		1.5432	0.179201		O-Phosphocholine	0.932572	0.0556124		1.04784	0.0916947		0.967148	0.0820623		4.40893	1.8299
	Ornithine	0.0785821	0.00756606		0.122339	0.0147389		0.0851916	0.00632222		Ornithine	0.0785821	0.00756606		0.104707	0.00746775		0.0862568	0.00335477		0.0884941	0.00578424		Ornithine	0.0785821	0.00756606		0.0854758	0.0120461		0.112715	0.00748646		0.215735	0.0796702
	Oxypurinol	1.72494	0.312687		2.1909	0.136793		2.43998	0.218017		Oxypurinol	1.72494	0.312687		2.50504	0.183043		2.48492	0.111511		2.46856	0.103242		Oxypurinol	1.72494	0.312687		1.74707	0.228576		3.00255	0.203597		3.69681	1.1197
	Phenylalanine	0.0552101	0.00204987		0.0587138	0.00396023		0.0670419	0.00339539		Phenylalanine	0.0552101	0.00204987		0.0715037	0.0041578		0.0512203	0.00290902		0.04716	0.00192734		Phenylalanine	0.0552101	0.00204987		0.0495418	0.00438046		0.0751347	0.00619216		0.110986	0.0482486
	Pyruvate	0.0669367	0.0145669		0.01533	0.00100849		0.0230887	0.00324368		Pyruvate	0.0669367	0.0145669		0.0506557	0.00480458		0.02384	0.000749733		0.0450254	0.0060267		Pyruvate	0.0669367	0.0145669		0.023034	0.00264842		0.026826	0.00201654		0.0364968	0.0093444
	Sarcosine	0.0520526	0.00389535		0.03384	0.00410082		0.0177244	0.00362161		Sarcosine	0.0520526	0.00389535		0.050499	0.00709478		0.04572	0.00301907		0.027069	0.0040036		Sarcosine	0.0520526	0.00389535		0.058522	0.0124882		0.0414524	0.00730627		0.0481105	0.0243794
	Succinate	0.21989	0.0667224		0.136819	0.023755		0.166122	0.0512492		Succinate	0.21989	0.0667224		0.063839	0.0154292		0.176782	0.029277		0.044466	0.00766401		Succinate	0.21989	0.0667224		0.60125	0.0658019		0.214466	0.0432373		0.548301	0.349162
	Taurine	5.72389	0.361439		7.39714	0.667309		7.55871	0.661081		Taurine	5.72389	0.361439		6.81689	0.352396		6.82959	0.310293		6.79195	0.716118		Taurine	5.72389	0.361439		4.98154	0.285241		9.44653	0.671267		10.9296	4.34508
	Trimethylamine	0.0084588	0.0011899		0.0071412	0.00118466		0.0060735	0.000964303		Trimethylamine	0.0084588	0.0011899		0.004176	0.000337139		0.0103	0.000515946		0.01149	0.00164694		Trimethylamine	0.0084588	0.0011899		0.0041166	0.000524077		0.01014	0.00093321		0.00695841	0.00219815
	Tryptophan	0.023048	0.00170361		0.023082	0.00136593		0.0215006	0.000934917		Tryptophan	0.023048	0.00170361		0.028827	0.00197999		0.0175533	0.00157363		0.02286	0.0017117		Tryptophan	0.023048	0.00170361		0.019938	0.00203315		0.025692	0.00182863		0.0368169	0.0159362
	Tyrosine	0.0862447	0.00543918		0.0745078	0.00584469		0.0837971	0.00421982		Tyrosine	0.0862447	0.00543918		0.0734476	0.00654587		0.0481309	0.0037433		0.0762559	0.0028144		Tyrosine	0.0862447	0.00543918		0.0497999	0.00536815		0.0585071	0.00926235		0.110561	0.0430607
	UDP-N-Acetylglucosamine	0.118317	0.00577166		0.10579	0.00435371		0.110246	0.00548585		UDP-N-Acetylglucosamine	0.118317	0.00577166		0.105606	0.00726078		0.139487	0.00366237		0.180902	0.00689497		UDP-N-Acetylglucosamine	0.118317	0.00577166		0.111231	0.00818617		0.161691	0.00727297		0.327546	0.149595
	UDP-galactose	0.069846	0.00640066		0.049914	0.00158917		0.0695126	0.00235265		UDP-galactose	0.069846	0.00640066		0.0774	0.00276351		0.0834103	0.00809001		0.111724	0.00483288		UDP-galactose	0.069846	0.00640066		0.0827891	0.00660898		0.0899629	0.00359559		0.118768	0.0472755
	UDP-glucose	0.136379	0.0181416		0.166324	0.00629752		0.107053	0.012654		UDP-glucose	0.136379	0.0181416		0.212338	0.0172216		0.229664	0.0193942		0.300023	0.012975		UDP-glucose	0.136379	0.0181416		0.203946	0.0222164		0.234687	0.0131212		0.273948	0.0755403
	UMP	0.174371	0.0145546		0.18802	0.0162983		0.184628	0.0241769		UMP	0.174371	0.0145546		0.244393	0.0324076		0.279155	0.0142698		0.235667	0.0102738		UMP	0.174371	0.0145546		0.231978	0.0265526		0.371496	0.0145813		0.495345	0.13306
	Uracil	0.013594	0.0018415		0.012054	0.000981568		0.0164374	0.0024078		Uracil	0.013594	0.0018415		0.02478	0.00202622		0.00569267	0.000724064		0.013584	0.00133558		Uracil	0.013594	0.0018415		0.0075876	0.000867591		0.01044	0.000922432		0.0271001	0.00782243
	Urea	5.50427	0.457119		3.6698	0.217732		5.01816	0.393593		Urea	5.50427	0.457119		4.65747	0.301168		4.32731	0.188304		5.13277	0.246253		Urea	5.50427	0.457119		6.52319	0.679777		3.84182	0.165114		22.0695	9.70534
	Uridine	0.218913	0.0235976		0.104184	0.00490275		0.239412	0.013899		Uridine	0.218913	0.0235976		0.136582	0.00894524		0.125202	0.00864077		0.188521	0.0105171		Uridine	0.218913	0.0235976		0.159358	0.0173543		0.18448	0.021422		0.261709	0.114092
	Valine	0.196107	0.0104428		0.208897	0.0185815		0.179915	0.0117427		Valine	0.196107	0.0104428		0.201046	0.0144563		0.169112	0.0119212		0.148595	0.0071521		Valine	0.196107	0.0104428		0.133981	0.0144155		0.260775	0.023437		0.54504	0.227344
	Xanthosine	0.0120428	0.00196465		0.0066336	0.00010171		0.0048075	0.000486669		Xanthosine	0.0120428	0.00196465		0.0057876	0.00072155		0.00763533	0.000459603		0.0086598	0.00068321		Xanthosine	0.0120428	0.00196465		0.0068382	0.00111035		0.0069582	0.000485215		0.00548612	0.00151758

## Sheet: Comparison of groups
Sheet 3 Comparison of group metabolite values for fold change and significant differences
	Comparisons are between the control, overnight fast, and overnight high-dose ricin
	Each comparison sorted by fold change
	p value by student's t test, no multiple-test correction applied
	Fast/Control				Ricin/Control				Ricin/Fasted
	Metabolite	Fold Change	p-value		Metabolite	Fold Change	p-value		Metabolite	Fold Change	p-value
	Formate	6.82084	1.21456e-06		Creatine	5.0459	0.074785		O-Phosphocholine	18.266	0.0348219
	3-Hydroxybutyrate B8:D66	5.70641	3.7575e-14		Benzoate	4.94495	0.0683179		Malate	4.52848	0.073924
	Benzoate	2.8327	9.73298e-08		O-Phosphocholine	4.72771	0.0851437		Urea	4.39792	0.0988417
	4-Hydroxybenzoate	1.94482	0.0200242		Glutamate	4.07793	0.180174		O-Acetylcarnitine	4.12686	0.0591239
	3-Hydroxyisobutyrate	1.90444	0.000541528		Urea	4.00953	0.120352		Creatine	4.08057	0.0815273
	Cholate	1.74086	0.0349896		O-Acetylcarnitine	3.9737	0.0716196		Lysine	3.55378	0.161109
	Choline	1.70138	1.03593e-05		Malate	3.88534	0.0984749		Succinate	3.30059	0.301414
	NADP+	1.5479	0.0373437		Formate	3.7748	0.0760574		Glutamate	3.03289	0.217187
	Malonate	1.52461	0.228338		Aspartate	3.64459	0.152089		Valine	3.02943	0.130147
	Glycine	1.477	4.57433e-05		Lysine	3.51459	0.176998		ADP	2.9867	0.0462562
	Oxypurinol	1.41453	0.0679951		ADP	3.15839	0.0480253		UDP-N-Acetylglucosamine	2.97105	0.16936
	Aspartate	1.4005	0.00735225		3-Hydroxybutyrate	2.8813	0.248247		Sarcosine	2.71437	0.240599
	Glutamate	1.34457	0.000406824		UMP	2.84076	0.0318611		Histidine	2.69344	0.166325
	Glutamine	1.33267	0.00287797		NADP+	2.80718	0.141199		UMP	2.68294	0.0330501
	Taurine	1.32056	0.023565		Valine	2.7793	0.160861		Aspartate	2.60235	0.207647
	Inosine	1.2647	0.195548		UDP-N-Acetylglucosamine	2.76838	0.199981		UDP-glucose	2.55898	0.0425397
	Creatine	1.23657	0.332328		Ornithine	2.74535	0.118239		Fumarate	2.5331	0.0698519
	Carnitine	1.23349	0.0570153		Histidine	2.70222	0.179735		Ornithine	2.53235	0.123406
	Phenylalanine	1.21431	0.00646719		Succinate	2.49352	0.391418		Betaine	2.50243	0.239741
	Uracil	1.20916	0.360593		Glutamine	2.46608	0.217945		Glutathione	2.36085	0.27875
	IMP	1.17215	0.475681		Acetate	2.3509	0.291601		Acetate	2.33141	0.277658
	Glycerol	1.16161	0.239752		4-Hydroxybenzoate	2.27846	0.00551174		Isoleucine	2.11757	0.242045
	Methionine	1.1424	0.17728		Oxypurinol	2.14315	0.119315		NAD+	2.0773	0.150949
	Niacinamide	1.13998	0.439302		NAD+	2.12538	0.157652		Glutamine	1.85048	0.321329
	Uridine	1.09364	0.453346		Isoleucine	2.11521	0.257512		NADP+	1.81353	0.290556
	Ornithine	1.08411	0.505878		Choline	2.08802	0.10092		AMP	1.75181	0.204692
	AMP	1.07131	0.50417		Phenylalanine	2.01025	0.287432		Benzoate	1.74567	0.302276
	UMP	1.05882	0.723267		UDP-glucose	2.00873	0.105217		Leucine	1.73906	0.345309
	ADP	1.05749	0.495632		Uracil	1.99353	0.123426		Tryptophan	1.71236	0.359501
	Leucine	1.04492	0.52841		Taurine	1.90948	0.271512		UDP-galactose	1.70858	0.320922
	NAD+	1.02315	0.930651		Carnitine	1.90304	0.286989		Phenylalanine	1.65548	0.385185
	Acetate	1.00836	0.958921		AMP	1.87673	0.179279		Uracil	1.64869	0.213832
	Histidine	1.00326	0.964139		Leucine	1.81718	0.334044		Pyruvate	1.58072	0.195773
	Isoleucine	0.998882	0.989736		UDP-galactose	1.70043	0.343069		Carnitine	1.5428	0.412738
	UDP-galactose	0.995227	0.960368		Betaine	1.60058	0.477024		Oxypurinol	1.5151	0.292803
	Lysine	0.988974	0.899368		Tryptophan	1.5974	0.426329		Dimethylamine	1.51319	0.456507
	Tyrosine	0.971621	0.722839		Malonate	1.47658	0.426474		Taurine	1.44597	0.462263
	Dimethylamine	0.965907	0.82152		Methionine	1.47301	0.435629		Tyrosine	1.31938	0.552956
	O-Acetylcarnitine	0.962888	0.831321		Dimethylamine	1.4616	0.500197		Alanine	1.31245	0.601825
	Tryptophan	0.932863	0.424511		3-Hydroxyisobutyrate	1.30145	0.492154		Methionine	1.2894	0.572551
	UDP-N-Acetylglucosamine	0.931787	0.318883		Tyrosine	1.28194	0.602641		Choline	1.22725	0.535359
	Valine	0.917435	0.313713		Glycine	1.25616	0.580285		ATP	1.20131	0.737024
	Urea	0.911686	0.425105		Glutathione	1.24891	0.715373		Lactate	1.18695	0.606884
	Malate	0.85798	0.248635		Uridine	1.19549	0.731765		4-Hydroxybenzoate	1.17155	0.510132
	ATP	0.830227	0.280233		IMP	1.18985	0.552443		Trimethylamine	1.1457	0.720731
	UDP-glucose	0.784973	0.190687		Fumarate	1.10971	0.774795		Xanthosine	1.14116	0.681008
	Succinate	0.755478	0.524666		Niacinamide	1.0681	0.881078		Uridine	1.09313	0.851954
	Cadaverine	0.754295	0.246035		ATP	0.997363	0.995937		IMP	1.0151	0.958521
	Alanine	0.723691	5.71474e-05		Alanine	0.949806	0.910761		Malonate	0.968494	0.941827
	Trimethylamine	0.71801	0.128059		Sarcosine	0.924268	0.881677		Niacinamide	0.936945	0.870866
	Betaine	0.639609	0.00549718		Inosine	0.884933	0.820922		Glycine	0.850481	0.625508
	Glutathione	0.529007	6.74365e-10		Trimethylamine	0.822624	0.567664		Cadaverine	0.830527	0.612068
	Lactate	0.493051	2.44682e-07		Glycerol	0.779477	0.350256		Inosine	0.699717	0.449945
	Fumarate	0.438084	0.000101969		Cadaverine	0.626462	0.14742		3-Hydroxyisobutyrate	0.683379	0.19799
	Xanthosine	0.399201	0.000944084		Lactate	0.585227	0.0358149		Glycerol	0.671031	0.0924132
	Pyruvate	0.344934	0.00512992		Pyruvate	0.545244	0.0818043		Formate	0.553422	0.0804489
	Sarcosine	0.340509	4.51162e-07		Cholate	0.510633	0.0732379		Glucose	0.517174	0.00853904
	Glucose	0.318857	1.36934e-11		Xanthosine	0.455552	0.0120028		3-Hydroxybutyrate	0.504923	0.0827589
	O-Phosphocholine	0.258826	3.1285e-13		Glucose	0.164904	5.11055e-13		Cholate	0.293323	0.00112101
